# Supplementary material for: An evaluation of COVID-19 serological assays informs future diagnostics and exposure assessment
Source: Nat Commun. 2020 Jul 6;11:3436. doi: 10.1038/s41467-020-17317-y (PMC7338506; doi:10.1038/s41467-020-17317-y)
Supplement: Supplementary file 4 — Supplementary Data 1 [file 41467_2020_17317_MOESM4_ESM.xlsx]

## Sheet: Figure 1
ICU/Moderate/Mild	Days post onset symptoms	Wantai Ig (ratio)	Wantai IgM (ratio)	EuroImmun IgG (ratio)	EuroImmun IgA (ratio)	Liaison IgG (AU/ml)	PRNT50	Cellex IgM	Cellex IgG	InTec IgM	InTec IgG	OG/HG IgM	OG/HG IgG
ICU	6	9.17368	20.9905	0.440585	9.99306	0.932	20	pos	neg	pos	pos	pos	neg
ICU	10	18.4	33.2762	1.68373	29.6349	5.08	640	pos	pos	pos	pos	pos	pos
ICU	11	18.4	33.2762	2.75868	33.5447	8.61	1280	pos	pos	pos	pos	pos	pos
Mild	44	6.88	1.6				160
ICU	14	18.4	22.8571	8.30713	22.9879	48.2	1280	pos	pos	pos	pos	pos	pos
ICU	16	18.4	25.1238	9.63803	23.6184	63.8	1280	neg	pos	pos	pos	pos	pos
ICU	19	18.4	23.4762	8.36197	16.5863	79.8	2560	neg	pos	pos	pos	pos	pos
ICU	32	18.4	13.4095	10.2303	14.9193	83.2	640	neg	pos	pos	pos	pos	pos
ICU	21	18.4	21.4762	8.63071	16.2914	84	1280	pos	pos	pos	pos	pos	pos
ICU	29	18.4	17.181	9.75686	16.3001	88.5	1280	pos	pos	pos	pos	pos	pos
ICU	24	18.4	19.3333	10.5887	21.3617	94.5	1280	pos	pos	pos	pos	pos	pos
ICU	26	14.0053	17.1619	9.68921	19.9306	98.9	1280	pos	pos	pos	pos	pos	pos
ICU	36	18.4	9.47619	10.5539	20.7511	133	1280	neg	pos	pos	pos	pos	pos
ICU	37	18.4	8.46667	8.68921	21.1596	138	1280	neg	pos	pos	pos	pos	pos
Mild	49	18.41	1.1				320
Mild	38	7.57	5.5			15	20	neg	pos	neg	neg	pos	pos
Mild	45	18.3947				18.3	640	neg	pos	neg	pos	pos	pos
ICU	15	18.4	27.49			35.7	640
ICU	9	0.0105263	0	0.325411	0.344319	1	<20	neg	neg	neg	neg	neg	neg
ICU	10	0.15	0			<3,8	<20
ICU	14	1.6	0.0190476	0.833638	0.848222	4.43	<20	neg	pos	neg	pos	neg	neg
ICU	14	6.02	0			37.5	20
ICU	33	6.44211	0	7.00914	4.43539	49.6	20	neg	pos	neg	pos	neg	pos
ICU	16	9.50526	0.152381	7.45338	11.3452	50.1	20	neg	pos	neg	pos	neg	pos
ICU	31	6.37368	0	6.67825	3.83174	51.9	20	neg	pos	pos	pos	neg	pos
ICU	26	4.36842	0	8.03839	9.78664	58.1	40	neg	pos	pos	pos	neg	pos
ICU	24	6.6	0.00952381	7.78611	11.039	59.1	40	neg	pos	neg	pos	neg	pos
ICU	18	8.13158	0.0190476	8.55027	12.5594	60.8	40	neg	pos	pos	pos	neg	pos
ICU	21	7.66316	0.0380952	7.75686	10.0156	61.3	40	neg	pos	neg	pos	neg	pos
Moderate	4	0	0	0.398537	0.317433	0.855	<20	neg	neg	neg	neg	neg	neg
Moderate	7	0.136842	0.05			2.24	<20
Moderate	10	2.64737	3.23			8.73	<20
Moderate	12	7.73	4.85			19	<20
Moderate	15	8.44737	8.81			18	20
ICU	11	2.91053	0.447619	0.451554	1.01908		<20	neg	neg	pos	pos	pos	neg
ICU	12	6.88947	1.1619	0.921389	1.61405	7.33	<20	neg	pos	pos	pos	pos	pos
ICU	13	18.4	33.32			15.1	1280
ICU	13	10.47	2.15			22.5	40
ICU	14	14.82	4.37			22.7	160
ICU	15	18.4	11.3714	4.5777	5.64961	29.8	80	neg	pos	pos	pos	pos	pos
ICU	26	18.4	17.9143	4.92322	20.2108	92.7	640	pos	pos	pos	pos	pos	pos
ICU	17	18.4	26.4857	6.34004	12.6895		320	pos	pos	pos	pos	pos	pos
ICU	20	18.4	27.6762	6.76782	19.1023		2560	pos	pos	pos	pos	pos	pos
ICU	23	18.4	22.7238	5.72395	23.4831		640	pos	pos	pos	pos	pos	pos
ICU	27	18.4	15.2952	5.78611	19.6409		640	pos	pos	pos	pos	pos	pos
ICU	5	13.9842	3.99048	0.93053	2.34779	7.36	80	neg	neg	neg	neg	pos	pos
ICU	8	18.4	7.97143	2.08958	5.89853	19.2	320	neg	neg	pos	neg	pos	pos
ICU	10	18.4	33.2762	8.41316	22.5117	78.3	2560	pos	pos	pos	pos	pos	pos
ICU	11	18.4	33.2762	9.71846	28.1709	103	2560	pos	pos	pos	pos	pos	pos
ICU	12	18.4	33.2762	9.61792	26.6002	113	2560	pos	pos	pos	pos	pos	pos
ICU	8	4.56	2.3			4.93	20
ICU	9	18.41	10.83			6.19	320
ICU	9	18.4	33.2762	2.26691	6.24978	8.57	320	pos	pos	pos	pos	pos	pos
ICU	6	0.0315789	0.00952381	0.343693	0.246314		<20	neg	neg	neg	neg	neg	neg
ICU	7	0.663158	0.561905	0.301645	0.21856	0.654	<20	neg	neg	neg	neg	neg	neg
ICU	12	12.8053	33.2762	6.91956	17.9506	43.8	1280	pos	pos	pos	pos	pos	pos
ICU	14	11.8684	33.2762	9.2011	21.6253	72.1	2560	neg	pos	pos	pos	pos	pos
ICU	10	0.410526	0.228571	0.478976	5.55074	2.67	20	neg	pos	pos	pos	pos	neg
ICU	11	2.28947	1.4381	0.632541	11.4189	4.51	20	pos	pos	pos	pos	pos	pos
ICU	9	0.0105263	0.00952381	0.416819	2.44059	1.52	<20	neg	pos	neg	pos	pos	neg
ICU	39	18.41	7.87			187	2560
ICU	4	18.4	16.81	8.19744	27.4831	53.8	640	pos	pos	pos	pos	pos	pos
Moderate	9	18.4	14.581	2.5192	5.46921	33.4	160	neg	pos	neg	pos	pos	pos
Moderate	12	18.4	27.2667	7.91773	12.5438	91.2	1280	pos	pos	pos	pos	pos	pos
Moderate	15	14.6211	33.2762	7.71298	25.1006	133	1280	neg	pos	pos	pos	pos	pos
ICU	9	10.2211	1.54286	2.84278	3.44493	9.82	80	neg	pos	pos	pos	pos	pos
ICU	10	11.0158	2.6	3.46252	3.73547	18.2	80	neg	pos	pos	pos	pos	pos
ICU	11	14.3	8.27619	7.0128	10.2654	35.7	320	neg	pos	pos	pos	pos	pos
ICU	12	11.4789	14.1619	8.27057	17.3322	56.3	640	neg	pos	pos	pos	pos	pos
ICU	13	14.7368	15.6667	8.50274	20.0789	72.1	640	neg	pos	pos	pos	pos	pos
ICU	12	18.4	33.2762	6.88117	16.6565	102	1280	pos	pos	pos	pos	pos	pos
ICU	14	14.1947	33.2762	8.22121	21.1015	120	2560	pos	pos	pos	pos	pos	pos
ICU	15	13.6211	33.2762	9.18099	25.013	125	2560	pos	pos	pos	pos	pos	pos
ICU	5	9.95789	1.68571	0.683729	10.1795	44.1	40	neg	neg	neg	pos	pos	pos
ICU	6	13.4684	3.35238	0.658135	11.9766	55.2	80	neg	neg	neg	pos	pos	pos
ICU	8	15.2632	6.71429	1.13346	16.3296	85.6	160	neg	pos	pos	pos	pos	pos
ICU	10	18.4	9.57143	2.31627	20.9185	99.4	160	neg	pos	pos	pos	pos	pos
ICU	16	18.4	10.93			121	320
ICU	18	18.4	10.52			125	320
ICU	21	18.4	11.17			133	80
Moderate	9	15.0526	13.86			3.26	40
Moderate	12	18.4	33.32			12.7	320
Moderate	14	18.4	33.32			31.3	640
Moderate	5	0.01	0.01			0.917	<20
Moderate	16	18.4	33.32			47.2	640
Moderate	19	18.4	33.32			50.6	320
Moderate	21	18.4	12.7			35.1	640
Moderate	12	0	0	0.528336	0.312229	1.35	<20	neg	neg	pos	neg	pos	neg
Moderate	23	18.4	24.65			69	1280
Moderate	26	18.4	33.32			104	2560
Moderate	13	18.4	24.3143	4.16088	16.5403	10.6	320	neg	pos	pos	pos	pos	pos
ICU	7	4.41053	3.57143	0.429616	3.69644	2.59	40	neg	neg	neg	pos	pos	neg
ICU	10	18.4	33.2762	1.75137	9.47615	25.3	320	pos	pos	pos	pos	pos	pos
ICU	11	14.8105	2.77143	0.650823	17.3252	1.36	320	pos	neg	pos	pos	pos	pos
ICU	13	18.4	12.1619	1.52102	31.2073	6.46	2560	pos	pos	pos	pos	pos	pos
ICU	14	18.4	23.4857	2.97441	32.8951	17.9	2560	pos	pos	pos	pos	pos	pos
ICU	15	18.4	33.32			27.4	>2560
ICU	28	18.4	20.6			84	>2560
ICU	22	18.4	33.32			96	>2560
ICU	11	18.4	33.2762	7.70018	13.1275	30.6	640	pos	pos	pos	pos	pos	pos
ICU	12	18.4	33.2762	9.91225	21.549	49.7	2560	pos	pos	pos	pos	pos	pos
ICU	13	18.4	33.2762	9.79342	25.9653	70.9	2560	pos	pos	pos	pos	pos	pos
Moderate	5	1.34211	1.06667	0.389397	0.973981	33.4	<20	neg	neg	pos	neg	pos	neg
Moderate	11	18.4	33.32			63.4	1280
Moderate	12	18.4	33.32			71.2	2560
Moderate	6	4.03684	2.87619	0.411335	1.8699		20	neg	neg	pos	pos	pos	neg
Moderate	10	18.4	33.28	5.25411	8.49263	21.4	640	pos	pos	pos	pos	pos	pos
ICU	19	18.4	33.32			5.13	640
ICU	23	18.4	33.32			55.9	>2560
ICU	24	18.4	33.32			71.5	>2560
ICU	30	18.4	33.32			90.9	>2560
ICU	26	18.4	33.32			93.8	>2560
Mild	27	6.06316	7.82			42.5	640	neg	pos	pos	pos	pos	pos
Mild	31	14.1895	11.65			40.2	1280	neg	pos	pos	pos	pos	pos
Mild	39	15.3	7.72			9.84	40	neg	pos	neg	pos	pos	pos
Mild	39	13.62	1.02			46.8	40	neg	pos	neg	pos	pos	pos
Mild	34	6.70526	0.64			6.41	>2560	neg	neg	neg	neg	pos	pos
Mild	39	18.3947	2.39			29.1	80	neg	pos	neg	neg	pos	pos
Mild	33	13.3421	33.32			39.5	1280	neg	pos	neg	pos	pos	pos
ICU	41	14.2789	33.32			77.8	640	neg	pos	pos	pos	pos	pos
Mild	55	1.38	0			20.7	<20	neg	neg	neg	neg	neg	neg
Mild	34	3.28	0.04			16.3	40	neg	neg	neg	neg	pos	pos
Mild	40	12.73	7.57			49.5	80	neg	pos	neg	pos	pos	pos
Mild	45	6.42	0.61			33.2	20	neg	pos	neg	pos	pos	pos
Mild	36	18.41	13.3			63.9	160	pos	pos	pos	pos	pos	pos
Mild	57	18.41	24.5			79.3	160	neg	pos	neg	pos	pos	pos
Mild	54	18.3947				80.2	1280	pos	pos	pos	pos	pos	pos
Mild	54	6.17	0.77				80
Moderate	53	18.41	9.21			138	640	neg	pos	pos	pos	pos	pos
Mild	53	18.41	23.43			72.4	640
Moderate	57	10.72	0.24			100	80	pos	pos			pos	pos
Mild	54	15.04	10.43			67.5	160	neg	pos			pos	pos
Mild	45	9.09474	33.32			72.2	20	pos	pos	pos	pos	pos	pos
Mild	45	18.44	23.45			145	320	neg	pos	neg	pos	pos	pos
Mild	45	10.12	2.07			24.2	<20
Mild	46	7.49	0.87			44.1	80	neg	pos	neg	neg	pos	pos
Moderate	57	18.41	13.47			97	640
Moderate	51	18.41	18.53			99.8	320
Mild	55	8.62	1.35			18.4	20	neg	neg	neg	neg	pos	pos
Mild	52	14.91	1.45				160
Mild	40	11.1	2.28			18.4	80	neg	pos	neg	pos	pos	pos
Mild	45	8.55	0.54				40
Mild	50	18.3947	33.32			52.1	640	pos	pos	neg	pos	pos	pos
Moderate	38	12.38	20.42			129	640	pos	pos	pos	pos	pos	pos
Mild	47	18.41	15.76			149	320	neg	pos	pos	pos	pos	pos
Mild	48	18.41	26.83			133	640
Mild	54	15.12	0.29				80
Moderate	40	14.74	33.3			112	2560	neg	pos	pos	pos	pos	pos
Mild	49	11.36	10.59			33.8	80
Mild	43	9.23	16.06			22.9	160
Mild	54	7.6	4.85			93.2	640	pos	pos	pos	pos	pos	pos
Mild	63	18.41	15.79			160	640	neg	pos	pos	pos	pos	pos
Mild	63	0.01	0			6.41	<20	neg	neg	neg	neg	neg	neg
Mild	73	6.63	2.69			78	160	neg	pos	neg	pos	pos	pos
Mild	35	18.41	1.38			82.3	160	neg	pos	neg	neg	pos	pos
Mild	60	15.15	3.3			49	80
Mild	55	5.04	0.99			18.2	40
Moderate	56	18.41	10.81			168	640
Mild	58	6.02	13.87			44.8	320	pos	pos	pos	pos	pos	pos
Mild	41	1.55	0.54			16.6	<20	neg	pos	neg	pos	pos	pos
Moderate	19	5.44211	5.68			27.4	320
Moderate	11	0	0	0.444241	0.132697	1.19	<20	neg	neg	pos	neg	neg	neg
Moderate	14	0	0.01			0.683	<20
Moderate	18	0.2	0.32			4.27	<20
Mild	18	13.7263	3.34			4.63	40	neg	pos	neg	neg	pos	pos
Mild	43	18.3947	5.4			51.6	160	pos	pos	pos	pos	pos	pos
ICU	11	7.02105	1.88			3.47	40
ICU	12	10.4053	4.79			7.77	160
ICU	19	10.4263	20.59			55.3	640
ICU	7	0.00526316	0.03			1.61	<20
ICU	8	0.00526316	0.08			1.71	<20
ICU	9	0.210526	0.18			1.87	<20
ICU	10	0.763158	0.44			2.14	<20
Mild	51	8.52	1.27			50.5	80
Mild	30	12.0368	13.84			35.8	160	pos	pos	pos	pos	pos	pos
Mild	61	18.41	14.21			117	160	neg	neg	neg	pos	pos	pos
Moderate	24	18.4	22.89			11.1	320
Moderate	12	0.01	0.09			0.841	<20
Moderate	13	0	0.02			0.932	<20
Moderate	14	0	0.2			0.831	<20
Moderate	15	0	0.02			0.901	<20
Moderate	16	0	0.02			1.07	<20
Moderate	17	0.268421	0.49			1.23	<20
Mild	55	18.41	3.07				640
Mild	42	6.7	1.15				80
Mild	7	3.16842	1.68			6	20
ICU	16	18.41	33.3			8.17	1280
ICU	7	2.53158	1.02			0.946	<20
Moderate	7	2.15789	3.27			1.14	20
Moderate	10	11.9105	33.32			7.69	640
Moderate	12	18.4	33.32			34.9	2560
Moderate	4	0.163158	0.01			1.16	<20
Moderate	5	0.0263158	0.01			1.23	<20
Moderate	6	0.636842	0.99			1.14	<20
ICU	11	15.03	9.23	5.22486	28.3651	43.9	1280	pos	pos	pos	pos	pos	pos
ICU	13	18.4	8.71			58.6	>2560
ICU	14	18.4	9.52			66.4	>2560
Moderate	58	10.99	6.73			141	320
Mild	67	18.41	1.41			51.8	80
Mild	21	18.3947	12.77			4.57	80	neg	pos	neg	neg	pos	pos
Moderate	38	18.3947	33.32			91.4	1280	neg	pos	neg	pos	pos	pos
Mild	56	18.41	3.93			16.7	40
Mild	39	1.92	2.41			15.1	80	neg	pos	pos	pos	pos	pos
Mild	16	4.08421	3.6381	1.49909	3.11709	6.27	40	neg	pos	neg	neg	pos	pos
Mild	11	0.568421	0.266667	1.12066	1.78578	4.22	<20	neg	pos	neg	neg	pos	neg
Mild	12	14.5526	14.2857	0.581353	10.8526	4.76	80	neg	pos	pos	pos	pos	pos
Mild	17	18.4	13.4952	0.857404	9.86643	5	160	pos	pos	pos	pos	pos	pos
Mild	17	12.3	4.24			17.8	40
Mild	20	10.91	3.76			19.7	80
Mild	19	18.41	5.75			22.1	1280
Mild	5	0	0			5.26	<20
Moderate	10	6.17368	2.39048	0.553931	0.424111		40	neg	neg	pos	neg	pos	neg
Moderate	14	18.4	33.2762	9.89397	21.7303		2560			pos	pos
ICU	7	0.0105263	0.0761905	0.327239	0.24111		<20	neg	neg	neg	pos	neg	neg
ICU	14	0	0	0.372943	0.300954		<20	neg	neg	neg	neg	neg	neg
Moderate	13	18.4	22.6286	5.36015	14.7771		1280			pos	pos
Moderate	5	3.17368	8.04762	0.758684	4.09714		160	pos	pos	pos	pos	pos	pos
ICU	13	18.4	22.9619	2.1298	10.7511		1280	pos	pos	pos	pos	pos	pos
ICU	18	18.4	10.4571	5.46069	11.2168		160	neg	pos	pos	pos	pos	pos
ICU	4	0.0578947	0.104762	0.367459	0.334779		<20	neg	neg	neg	neg	neg	neg
ICU	8	5.55789	3.2381	0.497258	0.875976		40	neg	neg	pos	pos	pos	neg
Moderate	8	18.3684	7.04762	6.48629	11.1821		160	neg	pos	pos	pos	pos	pos
Mild	10	3.23	0.13			4.9	20
Mild	8	0.13	0			5.32	<20
Mild	10	12.1	20.24			12.4	320
Mild	13	18.44	33.31				640
Mild	25	18.41	33.31			20	160
Mild	23	18.41	33.31			20.9	320
Mild	19	18.41	21.9			21.1	20
Adeno virus		0	0	0.264706	0.0965347	5.93
Adeno virus		0.131579	0.0952381	0.0962567	0.293317	7.79
Adeno virus		0.00526316	0	0.144385	0.501238	9.67
Adeno virus		0.0789474	0.0571429	0.220588	0.189356	11
Adeno virus		0.0631579	0	0.213393	0.904318			neg	neg	pos	neg	pos	neg
Adeno virus				0.252674	0.148515
Bocavirus		0.00526316	0	0.144385	0.501238	9.67
Bocavirus		0	0	0.144385	0.211634	<3,8
CMV		0	0	0.452274	0.204911	4.22		neg	neg	pos	neg	pos	neg
CMV		0	0	0.124332	0.237624
CMV		0	0	0.46123	1.03218
CMV		0	0	0.160428	0.527228
CMV				0.196524	1.31436
EBV		0	0.00952381	0.148396	0.159653	4.28
EBV		0	0	0.256684	0.141089	4.47
EBV		0	0	0.196524	0.571782	7.98
EBV		0	0	0.261369	0.654953	8.83		neg	neg	neg	neg	neg	neg
EBV		0.121053	0.228571	0.132353	0.148515	12.3
EBV		0.184211	0.266667	0.152406	0.389851	13.4
EBV		0.00526316	0	0.23262	0.961634	15.4
Entero		0	0	0.120321	0.274752	7.94
Entero		0.0105263	0.0285714	0.152406	0.891089	<3,8
Flu A		0	0	0.253873	0.139712	0.864		neg	neg	neg	neg	neg	neg
Flu A		0	0	0.335332	0.294666	0.972		neg	neg	pos	pos	neg	neg
Flu A		0	0	0.26087	0.244708	0.999		neg	neg	neg	neg	neg	neg
Flu A		0	0	0.25937	0.169771	1.06		neg	neg	neg	neg	neg	neg
Flu A		0	0	0.261369	0.214649	3.07		neg	neg	neg	neg	neg	neg
Flu A		0	0	0.273363	0.192633	4.38		neg	neg	neg	neg	neg	neg
Flu A		0.163158	0.257143	0.26037	0.557578	4.39		neg	neg	neg	neg	neg	neg
Flu A		0	0	0.214893	0.18967	4.98		neg	neg	neg	neg	neg	neg
Flu A		0	0	0.120321	0.207921	<3,8
Flu A		0	0.485714	0.148396	0.226485
Flu A				0.144385	0.315594
Flu A				0.120321	0.107673
Flu B		0	0	0.198401	2.04488	0.304		neg	neg	pos	neg	neg	neg
Flu B		0	0	0.212394	0.23624	0.35		neg	neg	neg	neg	neg	neg
Flu B		0	0.0952381	0.272864	0.218036	1.13		neg	neg	neg	neg	neg	neg
Flu B		0	0	0.370815	0.26503	1.28		neg	neg	neg	neg	neg	neg
Flu B		0.00526316	0	0.144385	0.404703	8.37
Flu B		0	0	0.2009	0.204064	9.81		neg	neg	neg	neg	neg	neg
HCoV 229E		0	0	0.287356	0.425064	0.839		neg	neg	neg	neg	neg	neg
HCoV 229E		0	0	0.231884	0.182472	0.918		neg	neg	neg	neg	neg	neg
HCoV 229E		0	0	0.313343	0.30398	1.29		neg	neg	neg	neg	neg	neg
HCoV 229E		0	0	0.271864	0.402625	1.66		neg	neg	neg	neg	neg	neg
HCoV 229E		0	0	0.258371	0.144369	2.06		neg	neg	neg	neg	neg	neg
HCoV 229E		0	0	0.255372	0.30906	2.1		neg	neg	neg	neg	neg	neg
HCoV 229E		0	0	0.285357	0.406859	3.52		neg	neg	neg	neg	neg	pos
HCoV 229E		0	0	0.285857	0.240898	3.66		neg	neg	neg	neg	neg	neg
HCoV 229E		0.168421	0.409524	0.217391	0.170195	3.82		neg	neg	neg	neg	neg	neg
HCoV 229E		0	0	0.152406	0.0445545	4.46
HCoV 229E		0	0	0.140374	0.137376	4.54
HCoV 229E		0.0105263	0.0190476	0.28086	2.04657	5.03		neg	neg	neg	neg	neg	neg
HCoV 229E		0	0.0190476	0.124332	0.178218	6.32
HCoV 229E		0.0105263	0	0.244652	0.345297	6.57
HCoV 229E		0	0	0.870321	0.42698	20.3
HCoV 229E		0	0	0.0962567	0.0519802	<3,8
HCoV 229E		0	0	0.746127	2.78535			neg	neg	neg	neg	neg	neg
HCoV 229E		0.0105263	0.0190476	0.324866	0.519802
HCoV 229E		0.0473684	0.0285714	0.27986	0.397544			neg	neg	neg	neg	neg	neg
HCoV-NL63		0	0	0.212894	0.240051	0.316		neg	neg	neg	neg	neg	neg
HCoV-NL63		0	0	0.307846	0.197714	0.596		neg	neg	neg	neg	neg	neg
HCoV-NL63		0	0	0.221889	0.162151	1.07		neg	neg	pos	neg	neg	neg
HCoV-NL63		0	0	0.231884	0.644793	1.44		neg	neg	neg	neg	neg	neg
HCoV-NL63		0.0947368	0.152381	0.302849	0.102879	1.44		neg	neg	neg	neg	neg	neg
HCoV-NL63		0	0	0.246377	0.282388	2.68		neg	neg	neg	neg	neg	neg
HCoV-NL63		0	0	0.236382	0.215495	2.71		neg	neg	neg	neg	neg	neg
HCoV-NL63		0	0	0.314343	0.648179	2.92		neg	neg	neg	neg	neg	neg
HCoV-NL63		0	0	0.236631	0.371287	4.13
HCoV-NL63		0	0.0190476	0.332888	0.47896	8.44
HCoV-NL63		0	0	0.104278	0.159653	10.2
HCoV-NL63		0	0	0.11631	0.029703	15.5
HCoV-NL63		0	0	0.0882353	0.0519802	17.7
HCoV-NL63		0	0	0.112299	0.382426	18.6		neg	neg	neg	neg	neg	neg
HCoV-NL63		0.142105	0.266667	0.300802	0.568069	25.2
HCoV-NL63		0	0	0.104278	0.137376	<3,8
HCoV-NL63		0.0157895	0.00952381	0.092246	0.0259901	<3,8
HCoV-NL63		0.0105263	0	0.204545	0.363861
HCoV-OC43		0	0	0.2009	0.442422	0.247		neg	neg	neg	neg	neg	neg
HCoV-OC43		0	0	0.195902	0.234547	0.446		neg	neg	neg	neg	pos	neg
HCoV-OC43		0	0	0.217391	0.137595	0.686		neg	neg	neg	neg	neg	neg
HCoV-OC43		0	0.390476	0.192404	0.212108	0.954		neg	neg	neg	neg	neg	neg
HCoV-OC43		0.147368	0.304762	0.201399	0.191363	0.958		neg	neg	neg	neg	neg	neg
HCoV-OC43		0	0	0.315342	0.134208	1.18		neg	neg	neg	neg	neg	neg
HCoV-OC43		0	0	0.254873	0.431414	1.31		neg	neg	neg	neg	neg	neg
HCoV-OC43		0	0	0.238381	0.215072	1.72		neg	neg	neg	neg	neg	neg
HCoV-OC43		0	0	0.264368	0.22735	1.74		neg	neg	neg	neg	neg	neg
HCoV-OC43		0	0	0.285357	0.522439	1.93		neg	neg	neg	neg	neg	neg
HCoV-OC43		0	0	0.385307	0.61558	2.02		neg	neg	neg	neg	pos	neg
HCoV-OC43		0	0	0.212894	0.0719729	2.32		neg	neg	neg	neg	neg	neg
HCoV-OC43		0	0	0.27986	0.580017	2.51		neg	neg	neg	neg	neg	neg
HCoV-OC43		0	0	0.712644	0.436918	2.52		neg	neg	neg	neg	neg	neg
HCoV-OC43		0	0	0.566717	1.8497	2.73		neg	neg	neg	neg	neg	neg
HCoV-OC43		0	0	0.234883	0.328958	2.77		neg	neg	neg	neg	neg	neg
HCoV-OC43		0	0	0.265867	0.2337	2.84		neg	neg	neg	neg	neg	neg
HCoV-OC43		0.0947368	0.142857	0.851074	1.7409	2.85		neg	neg	neg	neg	neg	neg
HCoV-OC43		0	0.00952381	0.0882353	0.0816832	4.27
HCoV-OC43		0	0	0.38031	0.297206	4.62		neg	neg	pos	neg	pos	neg
HCoV-OC43		0	0	0.246877	0.389924	4.75		neg	neg	neg	neg	neg	neg
HCoV-OC43		0	0.0952381	0.280749	0.252475	5.15
HCoV-OC43		0	2.05714	0.330335	0.360288	6.09		neg	neg	neg	neg	neg	neg
HCoV-OC43		0.0210526	0.0380952	0.0842246	0.133663	6.25
HCoV-OC43		0	0	0.104278	0.0334158	6.33
HCoV-OC43		0	0.0190476	0.364973	0.530941	7.62
HCoV-OC43		0	0	0.100267	0.0519802	8.13
HCoV-OC43		0.0947368	0.114286	0.108289	0.137376	8.36
HCoV-OC43		0.0263158	0.0285714	0.092246	0.107673	9.15
HCoV-OC43		0	0	0.280749	0.460396	11.9
HCoV-OC43		0	0	0.100267	0.0185644	12.9
HCoV-OC43		0.00526316	0.00952381	0.11631	0.0519802	14.8
HCoV-OC43		0	0	0.0802139	0.0259901	<3,8
HCoV-OC43		0.168421	0.352381	0.883058	0.821761	<3,8		neg	neg	neg	neg	neg	neg
HCoV-OC43		0	0	1.02649	9.31541
HCoV-OC43		0	0	0.190405	0.134208			neg	neg	pos	neg	neg	neg
HCoV-OC43				0.0802139	0.00371287
HMPV		0.0894737	0.12381	0.224888	0.180356	0.572		neg	neg	pos	neg	neg	neg
HMPV		1.13158	0.0190476	0.654173	1.27646	2.17		neg	neg	pos	neg	neg	neg
HMPV		0	0	2.67766	2.57324	2.68		neg	neg	neg	neg	neg	neg
HMPV		0.115789	0.180952	0.100267	0.0668317	4.67
HMPV		0	0	0.244652	0.126238	9.68
HMPV		0	0	0.0842246	0.0334158	<3,8
HMPV		0	0	0.132353	0.126238
HMPV		0	0.00952381	0.112299	0.155941
HMPV		0.0105263	0	0.092246	0.0705446
MERS-CoV				0.282859	0.336579	4.2		neg	neg	neg	neg	pos	neg
MERS-CoV				0.43928	0.378916	4.3		neg	neg	neg	neg	neg	neg
MERS-CoV				0.31934	0.469941	11.7		neg	neg	neg	neg	pos	neg
MERS-CoV		0	0.00952381	0.264706	0.371287	25
MERS-CoV		0	0	0.47976	0.850127	38.7		neg	neg	neg	neg	pos	neg
MERS-CoV				0.333333	0.776884
MERS-CoV				0.144385	0.126238
Myco		0	0	0.313343	0.314987	1.67		neg	neg	neg	neg	neg	neg
Para-influ1		0	0	0.132353	0.144802	5.74
Para-influ1		0	0	0.104278	0.464109	10.2
Para-influ1		0.0842105	0.047619	0.152406	0.267327	<3,8
Para-influ1		0	0.047619	0.168449	0.0779703
Para-influ3		0.0105263	0.0190476	0.200535	0.256188	3.85
Para-influ3		0.0157895	0.00952381	0.132353	0.189356	4.06
Para-influ3		0.00526316	0	0.136364	0.159653	10.1
Para-influ3		0	0.00952381	0.160428	0.961634	<3,8
Rhino virus		0	0	0.333333	0.361135	1.22		neg	neg	neg	pos	neg	neg
Rhino virus		0	0	0.342329	0.778154	2.14		neg	neg	neg	neg	neg	neg
Rhino virus		0	0	0.188503	0.857673	5.1
Rhino virus		0	0	0.120321	0.100248	9.46
Rhino virus		0.0157895	0.0190476	0.22861	0.256188	12.6
Rhino virus		0.0105263	0.00952381	0.308824	0.530941	<3,8
Rhino virus		0.00526316	0.209524	0.128342	0.408416
Rhino virus		0.0157895	1.08571	0.132353	0.471535
Rhino virus				0.132353	0.0594059
RSV type A		0	0	0.228386	0.30779	1.44		neg	neg	neg	neg	neg	neg
RSV type A		0	0	0.301849	0.447502	2.05		neg	neg	neg	neg	neg	neg
RSV type A		0.136842	0.247619	0.364318	0.207451	2.19		neg	neg	neg	neg	neg	neg
RSV type A		0	0	0.253373	0.325148	3.49		neg	neg	neg	neg	neg	neg
RSV type A		0	0	0.264368	0.163844	6.63		neg	neg	pos	pos	neg	neg
RSV type B		0	0.0190476	0.35982	0.53768	0.852		neg	neg	pos	neg	pos	neg
RSV type B		0	0	0.410795	0.444962	1.87		neg	neg	neg	neg	neg	neg
RSV type B		0.142105	0.2	0.351324	0.15199	2.33		neg	neg	neg	neg	neg	neg
RSV type B		0	0	0.681659	1.28281	4.89		neg	neg	neg	neg	neg	neg

## Sheet: Table 1
ICU/Moderate/Mild	Days post onset symptoms	Wantai Ig (ratio)	Wantai IgM (ratio)	EuroImmun IgG (ratio)	EuroImmun IgA (ratio)	Liaison IgG (AU/ml)	PRNT50	Cellex IgM	Cellex IgG	InTec IgM	InTec IgG	OG/HG IgM	OG/HG IgG
ICU	6	9.17368	20.9905	0.440585	9.99306	0.932	20	pos	neg	pos	pos	pos	neg
ICU	10	18.4	33.2762	1.68373	29.6349	5.08	640	pos	pos	pos	pos	pos	pos
ICU	11	18.4	33.2762	2.75868	33.5447	8.61	1280	pos	pos	pos	pos	pos	pos
Mild	44	6.88	1.6				160
ICU	14	18.4	22.8571	8.30713	22.9879	48.2	1280	pos	pos	pos	pos	pos	pos
ICU	16	18.4	25.1238	9.63803	23.6184	63.8	1280	neg	pos	pos	pos	pos	pos
ICU	19	18.4	23.4762	8.36197	16.5863	79.8	2560	neg	pos	pos	pos	pos	pos
ICU	32	18.4	13.4095	10.2303	14.9193	83.2	640	neg	pos	pos	pos	pos	pos
ICU	21	18.4	21.4762	8.63071	16.2914	84	1280	pos	pos	pos	pos	pos	pos
ICU	29	18.4	17.181	9.75686	16.3001	88.5	1280	pos	pos	pos	pos	pos	pos
ICU	24	18.4	19.3333	10.5887	21.3617	94.5	1280	pos	pos	pos	pos	pos	pos
ICU	26	14.0053	17.1619	9.68921	19.9306	98.9	1280	pos	pos	pos	pos	pos	pos
ICU	36	18.4	9.47619	10.5539	20.7511	133	1280	neg	pos	pos	pos	pos	pos
ICU	37	18.4	8.46667	8.68921	21.1596	138	1280	neg	pos	pos	pos	pos	pos
Mild	49	18.41	1.1				320
Mild	38	7.57	5.5			15	20	neg	pos	neg	neg	pos	pos
Mild	45	18.3947				18.3	640	neg	pos	neg	pos	pos	pos
ICU	15	18.4	27.49			35.7	640
ICU	9	0.0105263	0	0.325411	0.344319	1	<20	neg	neg	neg	neg	neg	neg
ICU	10	0.15	0			<3,8	<20
ICU	14	1.6	0.0190476	0.833638	0.848222	4.43	<20	neg	pos	neg	pos	neg	neg
ICU	14	6.02	0			37.5	20
ICU	33	6.44211	0	7.00914	4.43539	49.6	20	neg	pos	neg	pos	neg	pos
ICU	16	9.50526	0.152381	7.45338	11.3452	50.1	20	neg	pos	neg	pos	neg	pos
ICU	31	6.37368	0	6.67825	3.83174	51.9	20	neg	pos	pos	pos	neg	pos
ICU	26	4.36842	0	8.03839	9.78664	58.1	40	neg	pos	pos	pos	neg	pos
ICU	24	6.6	0.00952381	7.78611	11.039	59.1	40	neg	pos	neg	pos	neg	pos
ICU	18	8.13158	0.0190476	8.55027	12.5594	60.8	40	neg	pos	pos	pos	neg	pos
ICU	21	7.66316	0.0380952	7.75686	10.0156	61.3	40	neg	pos	neg	pos	neg	pos
Moderate	4	0	0	0.398537	0.317433	0.855	<20	neg	neg	neg	neg	neg	neg
Moderate	7	0.136842	0.05			2.24	<20
Moderate	10	2.64737	3.23			8.73	<20
Moderate	12	7.73	4.85			19	<20
Moderate	15	8.44737	8.81			18	20
ICU	11	2.91053	0.447619	0.451554	1.01908		<20	neg	neg	pos	pos	pos	neg
ICU	12	6.88947	1.1619	0.921389	1.61405	7.33	<20	neg	pos	pos	pos	pos	pos
ICU	13	18.4	33.32			15.1	1280
ICU	13	10.47	2.15			22.5	40
ICU	14	14.82	4.37			22.7	160
ICU	15	18.4	11.3714	4.5777	5.64961	29.8	80	neg	pos	pos	pos	pos	pos
ICU	26	18.4	17.9143	4.92322	20.2108	92.7	640	pos	pos	pos	pos	pos	pos
ICU	17	18.4	26.4857	6.34004	12.6895		320	pos	pos	pos	pos	pos	pos
ICU	20	18.4	27.6762	6.76782	19.1023		2560	pos	pos	pos	pos	pos	pos
ICU	23	18.4	22.7238	5.72395	23.4831		640	pos	pos	pos	pos	pos	pos
ICU	27	18.4	15.2952	5.78611	19.6409		640	pos	pos	pos	pos	pos	pos
ICU	5	13.9842	3.99048	0.93053	2.34779	7.36	80	neg	neg	neg	neg	pos	pos
ICU	8	18.4	7.97143	2.08958	5.89853	19.2	320	neg	neg	pos	neg	pos	pos
ICU	10	18.4	33.2762	8.41316	22.5117	78.3	2560	pos	pos	pos	pos	pos	pos
ICU	11	18.4	33.2762	9.71846	28.1709	103	2560	pos	pos	pos	pos	pos	pos
ICU	12	18.4	33.2762	9.61792	26.6002	113	2560	pos	pos	pos	pos	pos	pos
ICU	8	4.56	2.3			4.93	20
ICU	9	18.41	10.83			6.19	320
ICU	9	18.4	33.2762	2.26691	6.24978	8.57	320	pos	pos	pos	pos	pos	pos
ICU	6	0.0315789	0.00952381	0.343693	0.246314		<20	neg	neg	neg	neg	neg	neg
ICU	7	0.663158	0.561905	0.301645	0.21856	0.654	<20	neg	neg	neg	neg	neg	neg
ICU	12	12.8053	33.2762	6.91956	17.9506	43.8	1280	pos	pos	pos	pos	pos	pos
ICU	14	11.8684	33.2762	9.2011	21.6253	72.1	2560	neg	pos	pos	pos	pos	pos
ICU	10	0.410526	0.228571	0.478976	5.55074	2.67	20	neg	pos	pos	pos	pos	neg
ICU	11	2.28947	1.4381	0.632541	11.4189	4.51	20	pos	pos	pos	pos	pos	pos
ICU	9	0.0105263	0.00952381	0.416819	2.44059	1.52	<20	neg	pos	neg	pos	pos	neg
ICU	39	18.41	7.87			187	2560
ICU	4	18.4	16.81	8.19744	27.4831	53.8	640	pos	pos	pos	pos	pos	pos
Moderate	9	18.4	14.581	2.5192	5.46921	33.4	160	neg	pos	neg	pos	pos	pos
Moderate	12	18.4	27.2667	7.91773	12.5438	91.2	1280	pos	pos	pos	pos	pos	pos
Moderate	15	14.6211	33.2762	7.71298	25.1006	133	1280	neg	pos	pos	pos	pos	pos
ICU	9	10.2211	1.54286	2.84278	3.44493	9.82	80	neg	pos	pos	pos	pos	pos
ICU	10	11.0158	2.6	3.46252	3.73547	18.2	80	neg	pos	pos	pos	pos	pos
ICU	11	14.3	8.27619	7.0128	10.2654	35.7	320	neg	pos	pos	pos	pos	pos
ICU	12	11.4789	14.1619	8.27057	17.3322	56.3	640	neg	pos	pos	pos	pos	pos
ICU	13	14.7368	15.6667	8.50274	20.0789	72.1	640	neg	pos	pos	pos	pos	pos
ICU	12	18.4	33.2762	6.88117	16.6565	102	1280	pos	pos	pos	pos	pos	pos
ICU	14	14.1947	33.2762	8.22121	21.1015	120	2560	pos	pos	pos	pos	pos	pos
ICU	15	13.6211	33.2762	9.18099	25.013	125	2560	pos	pos	pos	pos	pos	pos
ICU	5	9.95789	1.68571	0.683729	10.1795	44.1	40	neg	neg	neg	pos	pos	pos
ICU	6	13.4684	3.35238	0.658135	11.9766	55.2	80	neg	neg	neg	pos	pos	pos
ICU	8	15.2632	6.71429	1.13346	16.3296	85.6	160	neg	pos	pos	pos	pos	pos
ICU	10	18.4	9.57143	2.31627	20.9185	99.4	160	neg	pos	pos	pos	pos	pos
ICU	16	18.4	10.93			121	320
ICU	18	18.4	10.52			125	320
ICU	21	18.4	11.17			133	80
Moderate	9	15.0526	13.86			3.26	40
Moderate	12	18.4	33.32			12.7	320
Moderate	14	18.4	33.32			31.3	640
Moderate	5	0.01	0.01			0.917	<20
Moderate	16	18.4	33.32			47.2	640
Moderate	19	18.4	33.32			50.6	320
Moderate	21	18.4	12.7			35.1	640
Moderate	12	0	0	0.528336	0.312229	1.35	<20	neg	neg	pos	neg	pos	neg
Moderate	23	18.4	24.65			69	1280
Moderate	26	18.4	33.32			104	2560
Moderate	13	18.4	24.3143	4.16088	16.5403	10.6	320	neg	pos	pos	pos	pos	pos
ICU	7	4.41053	3.57143	0.429616	3.69644	2.59	40	neg	neg	neg	pos	pos	neg
ICU	10	18.4	33.2762	1.75137	9.47615	25.3	320	pos	pos	pos	pos	pos	pos
ICU	11	14.8105	2.77143	0.650823	17.3252	1.36	320	pos	neg	pos	pos	pos	pos
ICU	13	18.4	12.1619	1.52102	31.2073	6.46	2560	pos	pos	pos	pos	pos	pos
ICU	14	18.4	23.4857	2.97441	32.8951	17.9	2560	pos	pos	pos	pos	pos	pos
ICU	15	18.4	33.32			27.4	>2560
ICU	28	18.4	20.6			84	>2560
ICU	22	18.4	33.32			96	>2560
ICU	11	18.4	33.2762	7.70018	13.1275	30.6	640	pos	pos	pos	pos	pos	pos
ICU	12	18.4	33.2762	9.91225	21.549	49.7	2560	pos	pos	pos	pos	pos	pos
ICU	13	18.4	33.2762	9.79342	25.9653	70.9	2560	pos	pos	pos	pos	pos	pos
Moderate	5	1.34211	1.06667	0.389397	0.973981	33.4	<20	neg	neg	pos	neg	pos	neg
Moderate	11	18.4	33.32			63.4	1280
Moderate	12	18.4	33.32			71.2	2560
Moderate	6	4.03684	2.87619	0.411335	1.8699		20	neg	neg	pos	pos	pos	neg
Moderate	10	18.4	33.28	5.25411	8.49263	21.4	640	pos	pos	pos	pos	pos	pos
ICU	19	18.4	33.32			5.13	640
ICU	23	18.4	33.32			55.9	>2560
ICU	24	18.4	33.32			71.5	>2560
ICU	30	18.4	33.32			90.9	>2560
ICU	26	18.4	33.32			93.8	>2560
Mild	27	6.06316	7.82			42.5	640	neg	pos	pos	pos	pos	pos
Mild	31	14.1895	11.65			40.2	1280	neg	pos	pos	pos	pos	pos
Mild	39	15.3	7.72			9.84	40	neg	pos	neg	pos	pos	pos
Mild	39	13.62	1.02			46.8	40	neg	pos	neg	pos	pos	pos
Mild	34	6.70526	0.64			6.41	>2560	neg	neg	neg	neg	pos	pos
Mild	39	18.3947	2.39			29.1	80	neg	pos	neg	neg	pos	pos
Mild	33	13.3421	33.32			39.5	1280	neg	pos	neg	pos	pos	pos
ICU	41	14.2789	33.32			77.8	640	neg	pos	pos	pos	pos	pos
Mild	55	1.38	0			20.7	<20	neg	neg	neg	neg	neg	neg
Mild	34	3.28	0.04			16.3	40	neg	neg	neg	neg	pos	pos
Mild	40	12.73	7.57			49.5	80	neg	pos	neg	pos	pos	pos
Mild	45	6.42	0.61			33.2	20	neg	pos	neg	pos	pos	pos
Mild	36	18.41	13.3			63.9	160	pos	pos	pos	pos	pos	pos
Mild	57	18.41	24.5			79.3	160	neg	pos	neg	pos	pos	pos
Mild	54	18.3947				80.2	1280	pos	pos	pos	pos	pos	pos
Mild	54	6.17	0.77				80
Moderate	53	18.41	9.21			138	640	neg	pos	pos	pos	pos	pos
Mild	53	18.41	23.43			72.4	640
Moderate	57	10.72	0.24			100	80	pos	pos			pos	pos
Mild	54	15.04	10.43			67.5	160	neg	pos			pos	pos
Mild	45	9.09474	33.32			72.2	20	pos	pos	pos	pos	pos	pos
Mild	45	18.44	23.45			145	320	neg	pos	neg	pos	pos	pos
Mild	45	10.12	2.07			24.2	<20
Mild	46	7.49	0.87			44.1	80	neg	pos	neg	neg	pos	pos
Moderate	57	18.41	13.47			97	640
Moderate	51	18.41	18.53			99.8	320
Mild	55	8.62	1.35			18.4	20	neg	neg	neg	neg	pos	pos
Mild	52	14.91	1.45				160
Mild	40	11.1	2.28			18.4	80	neg	pos	neg	pos	pos	pos
Mild	45	8.55	0.54				40
Mild	50	18.3947	33.32			52.1	640	pos	pos	neg	pos	pos	pos
Moderate	38	12.38	20.42			129	640	pos	pos	pos	pos	pos	pos
Mild	47	18.41	15.76			149	320	neg	pos	pos	pos	pos	pos
Mild	48	18.41	26.83			133	640
Mild	54	15.12	0.29				80
Moderate	40	14.74	33.3			112	2560	neg	pos	pos	pos	pos	pos
Mild	49	11.36	10.59			33.8	80
Mild	43	9.23	16.06			22.9	160
Mild	54	7.6	4.85			93.2	640	pos	pos	pos	pos	pos	pos
Mild	63	18.41	15.79			160	640	neg	pos	pos	pos	pos	pos
Mild	63	0.01	0			6.41	<20	neg	neg	neg	neg	neg	neg
Mild	73	6.63	2.69			78	160	neg	pos	neg	pos	pos	pos
Mild	35	18.41	1.38			82.3	160	neg	pos	neg	neg	pos	pos
Mild	60	15.15	3.3			49	80
Mild	55	5.04	0.99			18.2	40
Moderate	56	18.41	10.81			168	640
Mild	58	6.02	13.87			44.8	320	pos	pos	pos	pos	pos	pos
Mild	41	1.55	0.54			16.6	<20	neg	pos	neg	pos	pos	pos
Moderate	19	5.44211	5.68			27.4	320
Moderate	11	0	0	0.444241	0.132697	1.19	<20	neg	neg	pos	neg	neg	neg
Moderate	14	0	0.01			0.683	<20
Moderate	18	0.2	0.32			4.27	<20
Mild	18	13.7263	3.34			4.63	40	neg	pos	neg	neg	pos	pos
Mild	43	18.3947	5.4			51.6	160	pos	pos	pos	pos	pos	pos
ICU	11	7.02105	1.88			3.47	40
ICU	12	10.4053	4.79			7.77	160
ICU	19	10.4263	20.59			55.3	640
ICU	7	0.00526316	0.03			1.61	<20
ICU	8	0.00526316	0.08			1.71	<20
ICU	9	0.210526	0.18			1.87	<20
ICU	10	0.763158	0.44			2.14	<20
Mild	51	8.52	1.27			50.5	80
Mild	30	12.0368	13.84			35.8	160	pos	pos	pos	pos	pos	pos
Mild	61	18.41	14.21			117	160	neg	neg	neg	pos	pos	pos
Moderate	24	18.4	22.89			11.1	320
Moderate	12	0.01	0.09			0.841	<20
Moderate	13	0	0.02			0.932	<20
Moderate	14	0	0.2			0.831	<20
Moderate	15	0	0.02			0.901	<20
Moderate	16	0	0.02			1.07	<20
Moderate	17	0.268421	0.49			1.23	<20
Mild	55	18.41	3.07				640
Mild	42	6.7	1.15				80
Mild	7	3.16842	1.68			6	20
ICU	16	18.41	33.3			8.17	1280
ICU	7	2.53158	1.02			0.946	<20
Moderate	7	2.15789	3.27			1.14	20
Moderate	10	11.9105	33.32			7.69	640
Moderate	12	18.4	33.32			34.9	2560
Moderate	4	0.163158	0.01			1.16	<20
Moderate	5	0.0263158	0.01			1.23	<20
Moderate	6	0.636842	0.99			1.14	<20
ICU	11	15.03	9.23	5.22486	28.3651	43.9	1280	pos	pos	pos	pos	pos	pos
ICU	13	18.4	8.71			58.6	>2560
ICU	14	18.4	9.52			66.4	>2560
Moderate	58	10.99	6.73			141	320
Mild	67	18.41	1.41			51.8	80
Mild	21	18.3947	12.77			4.57	80	neg	pos	neg	neg	pos	pos
Moderate	38	18.3947	33.32			91.4	1280	neg	pos	neg	pos	pos	pos
Mild	56	18.41	3.93			16.7	40
Mild	39	1.92	2.41			15.1	80	neg	pos	pos	pos	pos	pos
Mild	16	4.08421	3.6381	1.49909	3.11709	6.27	40	neg	pos	neg	neg	pos	pos
Mild	11	0.568421	0.266667	1.12066	1.78578	4.22	<20	neg	pos	neg	neg	pos	neg
Mild	12	14.5526	14.2857	0.581353	10.8526	4.76	80	neg	pos	pos	pos	pos	pos
Mild	17	18.4	13.4952	0.857404	9.86643	5	160	pos	pos	pos	pos	pos	pos
Mild	17	12.3	4.24			17.8	40
Mild	20	10.91	3.76			19.7	80
Mild	19	18.41	5.75			22.1	1280
Mild	5	0	0			5.26	<20
Moderate	10	6.17368	2.39048	0.553931	0.424111		40	neg	neg	pos	neg	pos	neg
Moderate	14	18.4	33.2762	9.89397	21.7303		2560			pos	pos
ICU	7	0.0105263	0.0761905	0.327239	0.24111		<20	neg	neg	neg	pos	neg	neg
ICU	14	0	0	0.372943	0.300954		<20	neg	neg	neg	neg	neg	neg
Moderate	13	18.4	22.6286	5.36015	14.7771		1280			pos	pos
Moderate	5	3.17368	8.04762	0.758684	4.09714		160	pos	pos	pos	pos	pos	pos
ICU	13	18.4	22.9619	2.1298	10.7511		1280	pos	pos	pos	pos	pos	pos
ICU	18	18.4	10.4571	5.46069	11.2168		160	neg	pos	pos	pos	pos	pos
ICU	4	0.0578947	0.104762	0.367459	0.334779		<20	neg	neg	neg	neg	neg	neg
ICU	8	5.55789	3.2381	0.497258	0.875976		40	neg	neg	pos	pos	pos	neg
Moderate	8	18.3684	7.04762	6.48629	11.1821		160	neg	pos	pos	pos	pos	pos
Mild	10	3.23	0.13			4.9	20
Mild	8	0.13	0			5.32	<20
Mild	10	12.1	20.24			12.4	320
Mild	13	18.44	33.31				640
Mild	25	18.41	33.31			20	160
Mild	23	18.41	33.31			20.9	320
Mild	19	18.41	21.9			21.1	20
Adeno virus		0	0	0.264706	0.0965347	5.93
Adeno virus		0.131579	0.0952381	0.0962567	0.293317	7.79
Adeno virus		0.00526316	0	0.144385	0.501238	9.67
Adeno virus		0.0789474	0.0571429	0.220588	0.189356	11
Adeno virus		0.0631579	0	0.213393	0.904318			neg	neg	pos	neg	pos	neg
Adeno virus				0.252674	0.148515
Bocavirus		0.00526316	0	0.144385	0.501238	9.67
Bocavirus		0	0	0.144385	0.211634	<3,8
CMV		0	0	0.452274	0.204911	4.22		neg	neg	pos	neg	pos	neg
CMV		0	0	0.124332	0.237624
CMV		0	0	0.46123	1.03218
CMV		0	0	0.160428	0.527228
CMV				0.196524	1.31436
EBV		0	0.00952381	0.148396	0.159653	4.28
EBV		0	0	0.256684	0.141089	4.47
EBV		0	0	0.196524	0.571782	7.98
EBV		0	0	0.261369	0.654953	8.83		neg	neg	neg	neg	neg	neg
EBV		0.121053	0.228571	0.132353	0.148515	12.3
EBV		0.184211	0.266667	0.152406	0.389851	13.4
EBV		0.00526316	0	0.23262	0.961634	15.4
Entero		0	0	0.120321	0.274752	7.94
Entero		0.0105263	0.0285714	0.152406	0.891089	<3,8
Flu A		0	0	0.253873	0.139712	0.864		neg	neg	neg	neg	neg	neg
Flu A		0	0	0.335332	0.294666	0.972		neg	neg	pos	pos	neg	neg
Flu A		0	0	0.26087	0.244708	0.999		neg	neg	neg	neg	neg	neg
Flu A		0	0	0.25937	0.169771	1.06		neg	neg	neg	neg	neg	neg
Flu A		0	0	0.261369	0.214649	3.07		neg	neg	neg	neg	neg	neg
Flu A		0	0	0.273363	0.192633	4.38		neg	neg	neg	neg	neg	neg
Flu A		0.163158	0.257143	0.26037	0.557578	4.39		neg	neg	neg	neg	neg	neg
Flu A		0	0	0.214893	0.18967	4.98		neg	neg	neg	neg	neg	neg
Flu A		0	0	0.120321	0.207921	<3,8
Flu A		0	0.485714	0.148396	0.226485
Flu A				0.144385	0.315594
Flu A				0.120321	0.107673
Flu B		0	0	0.198401	2.04488	0.304		neg	neg	pos	neg	neg	neg
Flu B		0	0	0.212394	0.23624	0.35		neg	neg	neg	neg	neg	neg
Flu B		0	0.0952381	0.272864	0.218036	1.13		neg	neg	neg	neg	neg	neg
Flu B		0	0	0.370815	0.26503	1.28		neg	neg	neg	neg	neg	neg
Flu B		0.00526316	0	0.144385	0.404703	8.37
Flu B		0	0	0.2009	0.204064	9.81		neg	neg	neg	neg	neg	neg
HCoV 229E		0	0	0.287356	0.425064	0.839		neg	neg	neg	neg	neg	neg
HCoV 229E		0	0	0.231884	0.182472	0.918		neg	neg	neg	neg	neg	neg
HCoV 229E		0	0	0.313343	0.30398	1.29		neg	neg	neg	neg	neg	neg
HCoV 229E		0	0	0.271864	0.402625	1.66		neg	neg	neg	neg	neg	neg
HCoV 229E		0	0	0.258371	0.144369	2.06		neg	neg	neg	neg	neg	neg
HCoV 229E		0	0	0.255372	0.30906	2.1		neg	neg	neg	neg	neg	neg
HCoV 229E		0	0	0.285357	0.406859	3.52		neg	neg	neg	neg	neg	pos
HCoV 229E		0	0	0.285857	0.240898	3.66		neg	neg	neg	neg	neg	neg
HCoV 229E		0.168421	0.409524	0.217391	0.170195	3.82		neg	neg	neg	neg	neg	neg
HCoV 229E		0	0	0.152406	0.0445545	4.46
HCoV 229E		0	0	0.140374	0.137376	4.54
HCoV 229E		0.0105263	0.0190476	0.28086	2.04657	5.03		neg	neg	neg	neg	neg	neg
HCoV 229E		0	0.0190476	0.124332	0.178218	6.32
HCoV 229E		0.0105263	0	0.244652	0.345297	6.57
HCoV 229E		0	0	0.870321	0.42698	20.3
HCoV 229E		0	0	0.0962567	0.0519802	<3,8
HCoV 229E		0	0	0.746127	2.78535			neg	neg	neg	neg	neg	neg
HCoV 229E		0.0105263	0.0190476	0.324866	0.519802
HCoV 229E		0.0473684	0.0285714	0.27986	0.397544			neg	neg	neg	neg	neg	neg
HCoV-NL63		0	0	0.212894	0.240051	0.316		neg	neg	neg	neg	neg	neg
HCoV-NL63		0	0	0.307846	0.197714	0.596		neg	neg	neg	neg	neg	neg
HCoV-NL63		0	0	0.221889	0.162151	1.07		neg	neg	pos	neg	neg	neg
HCoV-NL63		0	0	0.231884	0.644793	1.44		neg	neg	neg	neg	neg	neg
HCoV-NL63		0.0947368	0.152381	0.302849	0.102879	1.44		neg	neg	neg	neg	neg	neg
HCoV-NL63		0	0	0.246377	0.282388	2.68		neg	neg	neg	neg	neg	neg
HCoV-NL63		0	0	0.236382	0.215495	2.71		neg	neg	neg	neg	neg	neg
HCoV-NL63		0	0	0.314343	0.648179	2.92		neg	neg	neg	neg	neg	neg
HCoV-NL63		0	0	0.236631	0.371287	4.13
HCoV-NL63		0	0.0190476	0.332888	0.47896	8.44
HCoV-NL63		0	0	0.104278	0.159653	10.2
HCoV-NL63		0	0	0.11631	0.029703	15.5
HCoV-NL63		0	0	0.0882353	0.0519802	17.7
HCoV-NL63		0	0	0.112299	0.382426	18.6		neg	neg	neg	neg	neg	neg
HCoV-NL63		0.142105	0.266667	0.300802	0.568069	25.2
HCoV-NL63		0	0	0.104278	0.137376	<3,8
HCoV-NL63		0.0157895	0.00952381	0.092246	0.0259901	<3,8
HCoV-NL63		0.0105263	0	0.204545	0.363861
HCoV-OC43		0	0	0.2009	0.442422	0.247		neg	neg	neg	neg	neg	neg
HCoV-OC43		0	0	0.195902	0.234547	0.446		neg	neg	neg	neg	pos	neg
HCoV-OC43		0	0	0.217391	0.137595	0.686		neg	neg	neg	neg	neg	neg
HCoV-OC43		0	0.390476	0.192404	0.212108	0.954		neg	neg	neg	neg	neg	neg
HCoV-OC43		0.147368	0.304762	0.201399	0.191363	0.958		neg	neg	neg	neg	neg	neg
HCoV-OC43		0	0	0.315342	0.134208	1.18		neg	neg	neg	neg	neg	neg
HCoV-OC43		0	0	0.254873	0.431414	1.31		neg	neg	neg	neg	neg	neg
HCoV-OC43		0	0	0.238381	0.215072	1.72		neg	neg	neg	neg	neg	neg
HCoV-OC43		0	0	0.264368	0.22735	1.74		neg	neg	neg	neg	neg	neg
HCoV-OC43		0	0	0.285357	0.522439	1.93		neg	neg	neg	neg	neg	neg
HCoV-OC43		0	0	0.385307	0.61558	2.02		neg	neg	neg	neg	pos	neg
HCoV-OC43		0	0	0.212894	0.0719729	2.32		neg	neg	neg	neg	neg	neg
HCoV-OC43		0	0	0.27986	0.580017	2.51		neg	neg	neg	neg	neg	neg
HCoV-OC43		0	0	0.712644	0.436918	2.52		neg	neg	neg	neg	neg	neg
HCoV-OC43		0	0	0.566717	1.8497	2.73		neg	neg	neg	neg	neg	neg
HCoV-OC43		0	0	0.234883	0.328958	2.77		neg	neg	neg	neg	neg	neg
HCoV-OC43		0	0	0.265867	0.2337	2.84		neg	neg	neg	neg	neg	neg
HCoV-OC43		0.0947368	0.142857	0.851074	1.7409	2.85		neg	neg	neg	neg	neg	neg
HCoV-OC43		0	0.00952381	0.0882353	0.0816832	4.27
HCoV-OC43		0	0	0.38031	0.297206	4.62		neg	neg	pos	neg	pos	neg
HCoV-OC43		0	0	0.246877	0.389924	4.75		neg	neg	neg	neg	neg	neg
HCoV-OC43		0	0.0952381	0.280749	0.252475	5.15
HCoV-OC43		0	2.05714	0.330335	0.360288	6.09		neg	neg	neg	neg	neg	neg
HCoV-OC43		0.0210526	0.0380952	0.0842246	0.133663	6.25
HCoV-OC43		0	0	0.104278	0.0334158	6.33
HCoV-OC43		0	0.0190476	0.364973	0.530941	7.62
HCoV-OC43		0	0	0.100267	0.0519802	8.13
HCoV-OC43		0.0947368	0.114286	0.108289	0.137376	8.36
HCoV-OC43		0.0263158	0.0285714	0.092246	0.107673	9.15
HCoV-OC43		0	0	0.280749	0.460396	11.9
HCoV-OC43		0	0	0.100267	0.0185644	12.9
HCoV-OC43		0.00526316	0.00952381	0.11631	0.0519802	14.8
HCoV-OC43		0	0	0.0802139	0.0259901	<3,8
HCoV-OC43		0.168421	0.352381	0.883058	0.821761	<3,8		neg	neg	neg	neg	neg	neg
HCoV-OC43		0	0	1.02649	9.31541
HCoV-OC43		0	0	0.190405	0.134208			neg	neg	pos	neg	neg	neg
HCoV-OC43				0.0802139	0.00371287
HMPV		0.0894737	0.12381	0.224888	0.180356	0.572		neg	neg	pos	neg	neg	neg
HMPV		1.13158	0.0190476	0.654173	1.27646	2.17		neg	neg	pos	neg	neg	neg
HMPV		0	0	2.67766	2.57324	2.68		neg	neg	neg	neg	neg	neg
HMPV		0.115789	0.180952	0.100267	0.0668317	4.67
HMPV		0	0	0.244652	0.126238	9.68
HMPV		0	0	0.0842246	0.0334158	<3,8
HMPV		0	0	0.132353	0.126238
HMPV		0	0.00952381	0.112299	0.155941
HMPV		0.0105263	0	0.092246	0.0705446
MERS-CoV				0.282859	0.336579	4.2		neg	neg	neg	neg	pos	neg
MERS-CoV				0.43928	0.378916	4.3		neg	neg	neg	neg	neg	neg
MERS-CoV				0.31934	0.469941	11.7		neg	neg	neg	neg	pos	neg
MERS-CoV		0	0.00952381	0.264706	0.371287	25
MERS-CoV		0	0	0.47976	0.850127	38.7		neg	neg	neg	neg	pos	neg
MERS-CoV				0.333333	0.776884
MERS-CoV				0.144385	0.126238
Myco		0	0	0.313343	0.314987	1.67		neg	neg	neg	neg	neg	neg
Para-influ1		0	0	0.132353	0.144802	5.74
Para-influ1		0	0	0.104278	0.464109	10.2
Para-influ1		0.0842105	0.047619	0.152406	0.267327	<3,8
Para-influ1		0	0.047619	0.168449	0.0779703
Para-influ3		0.0105263	0.0190476	0.200535	0.256188	3.85
Para-influ3		0.0157895	0.00952381	0.132353	0.189356	4.06
Para-influ3		0.00526316	0	0.136364	0.159653	10.1
Para-influ3		0	0.00952381	0.160428	0.961634	<3,8
Rhino virus		0	0	0.333333	0.361135	1.22		neg	neg	neg	pos	neg	neg
Rhino virus		0	0	0.342329	0.778154	2.14		neg	neg	neg	neg	neg	neg
Rhino virus		0	0	0.188503	0.857673	5.1
Rhino virus		0	0	0.120321	0.100248	9.46
Rhino virus		0.0157895	0.0190476	0.22861	0.256188	12.6
Rhino virus		0.0105263	0.00952381	0.308824	0.530941	<3,8
Rhino virus		0.00526316	0.209524	0.128342	0.408416
Rhino virus		0.0157895	1.08571	0.132353	0.471535
Rhino virus				0.132353	0.0594059
RSV type A		0	0	0.228386	0.30779	1.44		neg	neg	neg	neg	neg	neg
RSV type A		0	0	0.301849	0.447502	2.05		neg	neg	neg	neg	neg	neg
RSV type A		0.136842	0.247619	0.364318	0.207451	2.19		neg	neg	neg	neg	neg	neg
RSV type A		0	0	0.253373	0.325148	3.49		neg	neg	neg	neg	neg	neg
RSV type A		0	0	0.264368	0.163844	6.63		neg	neg	pos	pos	neg	neg
RSV type B		0	0.0190476	0.35982	0.53768	0.852		neg	neg	pos	neg	pos	neg
RSV type B		0	0	0.410795	0.444962	1.87		neg	neg	neg	neg	neg	neg
RSV type B		0.142105	0.2	0.351324	0.15199	2.33		neg	neg	neg	neg	neg	neg
RSV type B		0	0	0.681659	1.28281	4.89		neg	neg	neg	neg	neg	neg
